# Supplementary material for: Epigenetic Changes during Hepatic Stellate Cell Activation
Source: PLoS One. 2015 Jun 12;10(6):e0128745. doi: 10.1371/journal.pone.0128745 (PMC4466775; doi:10.1371/journal.pone.0128745)
Supplement: S6 Table — (XLSX) [file pone.0128745.s010.xlsx]

## Sheet: significant DMR with diff >20%
S6 Table. DMRs identified by EpiQuest sequencing in CpG-islands (CGI) and promoter regions during HSC activation with a methylation difference of at least 20% and p<0.05.
chrom	start	end	gene name	HSC 0d methylation	HSC 0d total count	HSC 3d methylation	HSC 7d total count	meth_diff	pvalue	region
chr3	149436641	149436844	Ppp1r16b	0.18	52	0.94	47	-0.76	8.52031e-11	CGI
chr18	59871227	59873227	C	0.13	15	0.82	71	-0.69	8.72026e-07	Promoter
chr7	19543438	19545438	Syn3	0.25	8	0.93	54	-0.68	8.42167e-05	Promoter
chr5	154698522	154700522	Cnr2	0.26	321	0.89	302	-0.63	2.27529e-10	Promoter
chr13	70402312	70402557		0.29	23	0.92	60	-0.63	5.66158e-08	CGI
chr9	86597665	86597896	Inpp5d	0.16	150	0.75	32	-0.59	1.62335e-10	CGI
chr6	94080665	94082665	Daam1	0.18	11	0.75	34	-0.57	0.000960151	Promoter
chr8	69500819	69502819	Cilp	0.25	12	0.81	27	-0.56	0.00125654	Promoter
chr13	45077791	45079791	Mir135b	0.41	20	0.95	42	-0.54	3.84315e-06	Promoter
chr10	70320035	70322035	Ccl12	0.33	15	0.86	28	-0.53	0.00135559	Promoter
chr16	17941721	17941927	Klf2	0.35	362	0.87	559	-0.52	2.4426e-10	CGI
chr5	60061992	60063992	LOC100365008	0.28	43	0.8	124	-0.52	2.17773e-09	Promoter
chr20	21885270	21885517	Egr2	0.27	494	0.78	683	-0.51	2.35847e-10	CGI
chr7	114326671	114326921	Oplah	0.34	621	0.85	820	-0.51	2.07541e-10	CGI
chr18	2498188	2498514		0.25	145	0.76	232	-0.51	9.45822e-11	CGI
chr11	84367952	84368206	Sept5	0.31	151	0.81	287	-0.5	2.04005e-10	CGI
chr7	67742356	67744356	Gpr182	0.34	267	0.84	331	-0.5	1.81395e-10	Promoter
chr16	10029513	10031513	Sncg Mmrn2	0.35	226	0.85	302	-0.5	1.05328e-10	Promoter
chr8	52798135	52800135	Ttc12	0.09	23	0.59	58	-0.5	4.10912e-05	Promoter
chr2	224955697	224956041		0.17	427	0.66	336	-0.49	1.55384e-10	CGI
chr4	152999781	153001781	LOC500300	0.38	84	0.86	108	-0.48	4.15964e-11	Promoter
chr10	105896772	105898772	Mir3577	0.4	13	0.88	20	-0.48	0.00479545	Promoter
chrX	7637874	7639874	Rhox2	0.45	71	0.93	262	-0.48	1.11883e-10	Promoter
chr2	190393853	190395853	Ctsk	0.19	117	0.66	173	-0.47	1.14614e-10	Promoter
chr18	77157574	77157868	Pqlc1	0.33	12	0.79	14	-0.46	0.0447368	CGI
chr11	67266959	67268959	Sec22a	0.25	8	0.71	28	-0.46	0.0360858	Promoter
chr7	117061696	117063696	Eif3s6ip	0.38	190	0.83	181	-0.45	1.38453e-10	Promoter
chrUn	25348666	25349612	Ptprs	0.32	424	0.77	900	-0.45	2.9969e-10	CGI
chr2	176738891	176740891	Dear	0.36	41	0.8	39	-0.44	0.000122097	Promoter
chr6	96483379	96483583	Snapc1	0.42	297	0.86	540	-0.44	1.7739e-10	CGI
chr7	140885445	140885731	Igfbp6	0.53	72	0.96	149	-0.43	8.9471e-12	CGI
chr7	113181136	113183136	Ly6c	0.27	170	0.7	244	-0.43	2.02214e-10	Promoter
chr5	49348962	49350962	Gabrr2	0.44	196	0.86	326	-0.42	1.56656e-10	Promoter
chr19	25046456	25046808	Nfix	0.39	559	0.81	813	-0.42	1.85404e-10	CGI
chr4	6178441	6180441	Nos3	0.47	35	0.89	77	-0.42	1.45755e-06	Promoter
chr1	208284639	208286639	Sipa1	0.21	434	0.63	632	-0.42	2.30896e-10	Promoter
chr1	138339394	138339678		0.38	148	0.8	275	-0.42	1.43214e-10	CGI
chr1	210340639	210342639	Lgals12	0.29	20	0.7	42	-0.41	0.00585673	Promoter
chr8	38654071	38656071	Robo4	0.51	352	0.92	537	-0.41	1.66094e-10	Promoter
chr14	17283084	17285084	Cxcl9	0.25	37	0.65	32	-0.4	0.000711108	Promoter
chr12	19689296	19691296	Fbxo24	0.37	338	0.77	400	-0.4	2.47661e-10	Promoter
chr10	99869177	99869383	Map2k6	0.36	276	0.76	297	-0.4	1.08981e-10	CGI
chrX	159838008	159840008	Arhgap4	0.24	43	0.63	63	-0.39	6.14112e-05	Promoter
chr3	73349167	73351167	Olr675	0.45	22	0.84	46	-0.39	0.00130957	Promoter
chr7	114327212	114327456	Oplah	0.38	611	0.77	1054	-0.39	2.49498e-10	CGI
chr9	74665368	74666290	Speg	0.31	1571	0.7	2375	-0.39	4.31003e-10	CGI
chr8	45382590	45384590	Tecta	0.14	66	0.53	95	-0.39	3.67623e-07	Promoter
chr12	35376108	35378108	Arpc3	0.4	277	0.78	315	-0.38	2.07447e-10	Promoter
chr9	86575740	86577740	Inpp5d	0.39	136	0.77	200	-0.38	8.3614e-11	Promoter
chr8	83861539	83863539	LOC367117	0.12	19	0.5	45	-0.38	0.00226941	Promoter
chr10	87544393	87544691	Nr1d1	0.43	504	0.81	851	-0.38	2.05713e-10	CGI
chrX	105537336	105539336	Snrk	0.46	13	0.84	39	-0.38	0.0100803	Promoter
chr4	177521325	177521527		0.51	234	0.89	245	-0.38	8.54828e-11	CGI
chr12	14379322	14381322	Amz1	0.46	136	0.83	196	-0.37	1.02307e-10	Promoter
chr11	70448115	70450115	Lrrc33	0.25	140	0.62	274	-0.37	1.56605e-10	Promoter
chr14	10301666	10303666	Plac8	0.45	135	0.82	254	-0.37	2.18474e-10	Promoter
chr11	85164965	85165765	Scarf2	0.3	1046	0.67	1560	-0.37	4.13581e-10	CGI
chr15	22824793	22825053		0.31	119	0.68	221	-0.37	1.92684e-10	CGI
chr3	78286544	78288544	Accsl	0.5	70	0.86	78	-0.36	2.72638e-06	Promoter
chr7	10638573	10639029	Fam108a1	0.49	752	0.85	1245	-0.36	2.87846e-10	CGI
chr13	86822599	86824599	Fcgr2b	0.55	59	0.91	68	-0.36	2.05153e-06	Promoter
chr1	138118696	138120696	Hdgfrp3	0.57	31	0.93	33	-0.36	0.000905055	Promoter
chr3	4767116	4769116	Mir126	0.43	794	0.79	955	-0.36	2.64297e-10	Promoter
chr3	4767210	4769210	Mir3567	0.43	794	0.79	971	-0.36	3.0154e-10	Promoter
chr1	161285480	161287480	Olr110	0.35	27	0.71	36	-0.36	0.00439204	Promoter
chr10	110327068	110329068	Tex19.2	0.6	5	0.96	30	-0.36	0.0473644	Promoter
chr3	67696178	67698178	Tfpi	0.51	63	0.87	89	-0.36	2.76833e-06	Promoter
chr2	94849202	94851202	Tpd52	0.45	152	0.81	386	-0.36	1.17125e-10	Promoter
chr4	58718081	58718302		0.38	431	0.74	461	-0.36	2.76725e-10	CGI
chr4	76835520	76837520	Gimap5	0.4	57	0.75	93	-0.35	2.7384e-05	Promoter
chr5	138963631	138965631	Tie1	0.58	61	0.93	67	-0.35	3.14473e-06	Promoter
chr1	186477580	186479580	Sept1	0.39	24	0.73	76	-0.34	0.00310785	Promoter
chr10	84553040	84555040	Abi3	0.36	634	0.7	842	-0.34	2.82223e-10	Promoter
chr7	10906894	10907439	Apc2	0.38	197	0.72	351	-0.34	1.38961e-10	CGI
chr7	11201717	11203717	Hmha1	0.51	314	0.85	388	-0.34	1.35673e-10	Promoter
chr1	185454180	185456180	Lat	0.27	273	0.61	398	-0.34	1.43346e-10	Promoter
chr7	10917187	10917485	Apc2	0.38	634	0.71	841	-0.33	2.38986e-10	CGI
chr3	115722603	115722865	Bcl2l11	0.55	20	0.88	88	-0.33	0.00215105	CGI
chr17	21291538	21293538	Fgd3	0.3	688	0.63	900	-0.33	3.17949e-10	Promoter
chr1	83551031	83553031	Gmfg	0.36	583	0.69	854	-0.33	2.25514e-10	Promoter
chr4	158683674	158685674	Klrg1	0.07	30	0.4	58	-0.33	0.00100085	Promoter
chr5	168159855	168160133	Per3	0.53	127	0.86	267	-0.33	1.16837e-10	CGI
chr13	48089682	48091682	Ptprv	0.5	218	0.83	291	-0.33	1.92429e-10	Promoter
chr18	54855704	54857704	RGD1312005	0.15	302	0.48	301	-0.33	1.80283e-10	Promoter
chr20_random	-1000	1000	Tcf19	0.22	281	0.55	518	-0.33	1.70375e-10	Promoter
chr7	11330490	11332490	Elane	0.44	315	0.76	367	-0.32	1.31105e-10	Promoter
chr15	60792793	60794793	Elf1	0.43	262	0.75	384	-0.32	1.59893e-10	Promoter
chr10	84553317	84555317	Gngt2	0.33	685	0.65	841	-0.32	2.22014e-10	Promoter
chr7	112873499	112875499	Ly6d	0.28	73	0.6	86	-0.32	3.22118e-05	Promoter
chr8	44524872	44526872	Mir3596a	0.53	49	0.85	48	-0.32	0.000841503	Promoter
chr4	177161109	177163109	Plcz1	0.65	19	0.97	58	-0.32	0.00054405	Promoter
chr9	73713691	73715691	Slc11a1	0.44	18	0.76	85	-0.32	0.0102823	Promoter
chr4	154897020	154897306	Cacna1c	0.54	123	0.85	240	-0.31	3.74783e-10	CGI
chr14	6798040	6800040	LOC100359907	0.45	175	0.76	209	-0.31	6.31247e-10	Promoter
chrUn	25671054	25673054	Lrg1	0.26	49	0.57	105	-0.31	0.000487715	Promoter
chr17	88410264	88412264	Mrc1	0.4	108	0.71	177	-0.31	2.65064e-07	Promoter
chr4	117353783	117354078	Rtkn	0.22	1065	0.53	1380	-0.31	3.63799e-10	CGI
chr10	62834545	62836545	Scarf1	0.39	164	0.7	175	-0.31	1.98242e-08	Promoter
chr11	85169520	85170370	Scarf2	0.25	1104	0.56	1528	-0.31	3.56322e-10	CGI
chr2	190077449	190078929	Sema6c	0.45	1657	0.76	2297	-0.31	4.11057e-10	CGI
chr5	59964018	59966018	Sit1	0.36	86	0.67	163	-0.31	4.17945e-06	Promoter
chr7	23631029	23633029	Stab2	0.46	13	0.77	45	-0.31	0.0399176	Promoter
chr10	109733039	109733313		0.62	141	0.93	206	-0.31	4.09739e-11	CGI
chr1	3399509	3399741		0.46	549	0.77	815	-0.31	2.73755e-10	CGI
chr8	24410681	24410919		0.48	54	0.79	268	-0.31	1.13475e-05	CGI
chr19	815108	817108	Cdh5	0.21	46	0.51	165	-0.3	0.000401878	Promoter
chr4	166721031	166723031	Clec1a	0.22	159	0.52	144	-0.3	5.87714e-08	Promoter
chr3	118849671	118850169	Hspa12b	0.6	15	0.9	99	-0.3	0.00700166	CGI
chr1	82406731	82407015	Ltbp4	0.5	605	0.8	761	-0.3	2.59113e-10	CGI
chr7	140889901	140891901	Soat2	0.15	247	0.45	510	-0.3	1.81249e-10	Promoter
chr10	83945234	83947234	Tac4	0.45	74	0.75	161	-0.3	7.65722e-06	Promoter
chrX	127537684	127539684	Cldn2	0.43	69	0.72	79	-0.29	0.000464679	Promoter
chr1	77211336	77212639	Dact3	0.34	2651	0.63	3145	-0.29	5.67093e-10	CGI
chr5	152998073	153000073	Fam110d	0.3	125	0.59	174	-0.29	1.23735e-06	Promoter
chrX	88743484	88745484	Gdpd2	0.37	19	0.66	87	-0.29	0.0362624	Promoter
chr1	209000432	209002432	Gpha2	0.47	104	0.76	184	-0.29	1.32397e-06	Promoter
chr1	248108642	248110642	Hps1	0.24	124	0.53	168	-0.29	6.94007e-07	Promoter
chr1	186560794	186562794	Itgal	0.37	159	0.66	183	-0.29	9.13226e-08	Promoter
chr14	5119038	5121038	Lrrc8d	0.36	160	0.65	228	-0.29	3.47775e-08	Promoter
chr13	89796358	89798358	Olr1585	0.39	84	0.68	73	-0.29	0.000389094	Promoter
chr17	37833299	37835299	Serpinb6b	0.64	33	0.93	85	-0.29	0.000224163	Promoter
chr19	49743249	49745249	Slc38a8	0.48	202	0.77	223	-0.29	5.61469e-10	Promoter
chr7	9869368	9870050	Tbxa2r	0.48	1926	0.77	2238	-0.29	4.42248e-10	CGI
chr7	60137358	60137616		0.37	158	0.66	342	-0.29	1.17365e-09	CGI
chr1	196932193	196932529	Ebf3	0.36	164	0.64	192	-0.28	1.58969e-07	CGI
chr7	113437036	113439036	Ly6al	0.22	134	0.5	174	-0.28	2.97985e-07	Promoter
chr20	3800117	3802117	Ly6g6f	0.37	78	0.65	215	-0.28	2.83202e-05	Promoter
chr2	94921074	94923074	Mrps28	0.59	134	0.87	181	-0.28	2.25819e-08	Promoter
chr10	44996580	44998580	Olr1455	0.6	20	0.88	60	-0.28	0.00876368	Promoter
chr3	159248889	159249505	Pard6b	0.38	1055	0.66	1623	-0.28	4.16062e-10	CGI
chr10	85098950	85099155		0.58	134	0.86	163	-0.28	8.86272e-08	CGI
chr8	113383074	113383350	Bsn	0.46	490	0.73	736	-0.27	2.40612e-10	CGI
chr13	47138657	47140657	Chi3l1	0.43	58	0.7	92	-0.27	0.00200835	Promoter
chr18	28486333	28486609	Cxxc5	0.59	187	0.86	315	-0.27	8.01141e-11	CGI
chr1	95887513	95887937	Ntf4	0.64	747	0.91	776	-0.27	2.59834e-10	CGI
chr8	115223793	115225793	Prss45	0.52	45	0.79	180	-0.27	0.00052388	Promoter
chrUn	24722802	24724802	Slc25a41	0.57	19	0.84	46	-0.27	0.0268224	Promoter
chr8	108243487	108245487	Tf	0.09	219	0.36	299	-0.27	1.79267e-10	Promoter
chr19	41808209	41810209	Tmem170a	0.34	42	0.61	75	-0.27	0.00415579	Promoter
chr9	35692088	35694088	Zap70	0.64	123	0.91	135	-0.27	1.47706e-07	Promoter
chr18	61867980	61869980	Zfp532	0.39	141	0.66	251	-0.27	2.89284e-07	Promoter
chr10	109729561	109729832		0.66	201	0.93	372	-0.27	1.19534e-10	CGI
chr14	102729012	102729470		0.33	695	0.6	1026	-0.27	2.95147e-10	CGI
chr7	141821560	141821818		0.08	151	0.35	155	-0.27	5.60293e-09	CGI
chr11_random	902715	904715	Apod	0.27	120	0.53	199	-0.26	4.87738e-06	Promoter
chr1	201651408	201651797	Efcab4a	0.24	640	0.5	872	-0.26	2.85944e-10	CGI
chr3	142326266	142327268	Fam110a	0.4	706	0.66	910	-0.26	2.84074e-10	CGI
chr1	208372797	208373296	Ltbp3	0.29	421	0.55	504	-0.26	2.12881e-10	CGI
chr1	168621234	168623234	Lyve1	0.21	507	0.47	643	-0.26	3.09378e-10	Promoter
chr3	159249607	159249820	Pard6b	0.53	471	0.79	393	-0.26	2.46766e-10	CGI
chr8	97230929	97232929	Plscr2	0.52	172	0.78	270	-0.26	1.19367e-08	Promoter
chr1	212473635	212475635	Rab3il1	0.6	63	0.86	69	-0.26	0.00144596	Promoter
chr11	85168551	85168918	Scarf2	0.47	222	0.73	504	-0.26	2.7683e-10	CGI
chr1	213340321	213342321	Slc15a3	0.32	723	0.58	915	-0.26	3.01602e-10	Promoter
chr5	148584590	148584796	Zbtb8b	0.29	144	0.55	198	-0.26	1.9685e-06	CGI
chrUn	44250896	44251129		0.52	53	0.78	65	-0.26	0.00552775	CGI
chr5	125830049	125832049	C8a	0.54	23	0.79	48	-0.25	0.0272906	Promoter
chr19	10543948	10544429	Ccdc102a	0.49	86	0.74	129	-0.25	0.000281197	CGI
chr4	57548259	57550259	Cpa1	0.67	206	0.92	382	-0.25	5.69361e-11	Promoter
chr3	161653962	161655962	Dok5	0.54	32	0.79	77	-0.25	0.00969997	Promoter
chr17	110970	111218	Irx4	0.08	134	0.33	240	-0.25	1.83134e-08	CGI
chr4	83416866	83417401	Nod1	0.6	660	0.85	748	-0.25	2.82678e-10	CGI
chr20	28994308	28995115	Npffr1	0.18	327	0.43	561	-0.25	3.104e-10	CGI
chr13	13463817	13465817	Serpinb7	0.4	63	0.65	84	-0.25	0.00253972	Promoter
chr10	40589958	40591958	Slc36a2	0.43	111	0.68	187	-0.25	3.43958e-05	Promoter
chr9	74676535	74678535	Speg	0.14	50	0.39	86	-0.25	0.00183925	Promoter
chrX	121445755	121447755	Srpx2	0.46	35	0.71	104	-0.25	0.00819508	Promoter
chr20	5858020	5858266		0.52	401	0.77	475	-0.25	1.65515e-10	CGI
chr19	25112870	25113277		0.49	875	0.74	1060	-0.25	3.1648e-10	CGI
chr17	49380280	49380647		0.51	354	0.76	155	-0.25	1.02969e-07	CGI
chr4	173985494	173987494	Arhgdib	0.13	184	0.37	237	-0.24	1.82187e-08	Promoter
chr1	136207759	136209759	Fes	0.11	374	0.35	634	-0.24	2.09909e-10	Promoter
chr10	47811361	47813361	Grap	0.09	36	0.33	75	-0.24	0.00469371	Promoter
chr4	162897091	162899091	Kcna5	0.32	1106	0.56	1832	-0.24	3.7281e-10	Promoter
chr10	20486431	20488431	Mir218-2	0.58	58	0.82	140	-0.24	0.000956109	Promoter
chr1	155361698	155363698	Myo7a	0.69	65	0.93	74	-0.24	0.000292389	Promoter
chr10	109941773	109943773	Ppp1r27	0.63	157	0.87	235	-0.24	7.25331e-08	Promoter
chr14	45054940	45056940	Rhoh	0.47	202	0.71	318	-0.24	6.5097e-08	Promoter
chr5	128230645	128230990	Tceanc2	0.64	224	0.88	430	-0.24	1.92157e-10	CGI
chr5	115046194	115048194	Tek	0.17	122	0.41	217	-0.24	6.40233e-06	Promoter
chr5	138961553	138961807	Tie1	0.21	423	0.45	468	-0.24	1.32116e-10	CGI
chr9	10527153	10529153	Vegfa	0.58	38	0.82	74	-0.24	0.00667287	Promoter
chrX	22707099	22707470		0.55	34	0.79	89	-0.24	0.0228049	CGI
chr3	148969964	148971964	Bpi	0.39	169	0.62	439	-0.23	4.64084e-07	Promoter
chr5	168292427	168292642	Camta1	0.55	90	0.78	145	-0.23	0.000440659	CGI
chr10	71649814	71651814	Ccl9	0.29	52	0.52	110	-0.23	0.00685012	Promoter
chr1	249249654	249249919	Cpn1	0.67	12	0.9	91	-0.23	0.0432833	CGI
chr1	82409712	82410008	Ltbp4	0.09	478	0.32	885	-0.23	1.99808e-10	CGI
chr5	153415444	153415656	Man1c1	0.64	162	0.87	253	-0.23	1.01706e-07	CGI
chr10	46401718	46401923	Rai1	0.39	58	0.62	42	-0.23	0.042236	CGI
chr5	154208964	154209246	Rcan3	0.24	212	0.47	344	-0.23	5.86153e-08	CGI
chr12	2488878	2490878	RGD1565374	0.46	92	0.69	207	-0.23	0.000169604	Promoter
chr14	101371812	101373812	Sertad2	0.4	214	0.63	343	-0.23	2.18088e-07	Promoter
chr1	213341379	213341713	Slc15a3	0.36	598	0.59	731	-0.23	2.92317e-10	CGI
chr8	20432913	20434913	Slc44a2	0.28	396	0.51	633	-0.23	2.68878e-10	Promoter
chr7	123031772	123033772	Upk3a	0.33	500	0.56	601	-0.23	3.4194e-10	Promoter
chr12	11669280	11671377	Zfp316	0.27	7644	0.5	10629	-0.23	1.0682e-09	CGI
chr18	28552357	28552608		0.49	199	0.72	279	-0.23	5.40954e-07	CGI
chr5	158751807	158752224		0.6	25	0.83	64	-0.23	0.0292183	CGI
chr10	28889213	28890118	Adra1b	0.28	1323	0.5	2149	-0.22	4.25232e-10	CGI
chr5	155652072	155654072	C1qb	0.4	102	0.62	161	-0.22	0.000608919	Promoter
chr5	166199428	166201428	Cort	0.66	166	0.88	224	-0.22	3.6406e-07	Promoter
chr6	136171534	136173534	Exoc3l4	0.1	133	0.32	301	-0.22	3.20918e-07	Promoter
chr3	142329173	142331173	Fam110a	0.33	504	0.55	630	-0.22	2.56212e-10	Promoter
chr1	157557043	157559043	Kcne3	0.52	247	0.74	480	-0.22	4.93835e-09	Promoter
chr16	19092439	19094439	Kcnn1	0.69	189	0.91	294	-0.22	6.73335e-10	Promoter
chr20	3697567	3699567	Lst1	0.4	82	0.62	119	-0.22	0.00256231	Promoter
chr3	8224139	8226139	Ntng2	0.69	117	0.91	168	-0.22	3.3126e-06	Promoter
chr10	89893576	89894238	Ptrf	0.3	204	0.52	292	-0.22	9.55144e-07	CGI
chr7	20135917	20137917	Pwp1	0	99	0.22	208	-0.22	5.1994e-09	Promoter
chr8	47051084	47053084	Usp2	0.44	50	0.66	85	-0.22	0.0186636	Promoter
chr19	20740323	20740779		0.36	319	0.58	585	-0.22	4.8996e-10	CGI
chr3	160754844	160755063		0.57	97	0.79	180	-0.22	0.000157947	CGI
chrUn	51726951	51728951	Adrbk2	0.48	132	0.69	170	-0.21	0.000246215	Promoter
chr8	116793799	116795799	Arpp21	0.41	299	0.62	485	-0.21	1.23107e-08	Promoter
chr5	59239001	59241001	Ccl21	0.6	72	0.81	92	-0.21	0.00278401	Promoter
chr9	1562383	1564383	Efhb	0.07	125	0.28	239	-0.21	1.30553e-06	Promoter
chr7	114036399	114036776	Fam83h	0.58	43	0.79	71	-0.21	0.0208787	CGI
chr3	3800117	3802117	Fcn1	0.67	54	0.88	65	-0.21	0.00740793	Promoter
chr2	204492579	204494579	Fndc7	0.26	59	0.47	120	-0.21	0.00899396	Promoter
chr10	91709189	91711077	Fzd2	0.26	2013	0.47	3528	-0.21	5.37544e-10	CGI
chr9	13322415	13324415	Gpr116	0.22	158	0.43	205	-0.21	3.34747e-05	Promoter
chr4	6218758	6219103	Kcnh2	0.37	586	0.58	953	-0.21	2.74198e-10	CGI
chr3	89343907	89345907	Lmo2	0.08	27	0.29	102	-0.21	0.0225749	Promoter
chrUn	37084207	37086207	LOC363337	0.66	32	0.87	55	-0.21	0.0266116	Promoter
chr10	36619630	36621630	Olr1410	0.66	82	0.87	153	-0.21	0.000288225	Promoter
chr5	139214766	139216766	Olr859	0.59	119	0.8	145	-0.21	0.000233156	Promoter
chr6	9675888	9676134	Prkce	0.71	144	0.92	236	-0.21	1.03976e-07	CGI
chr14	111147119	111147513	Sptbn1	0.21	496	0.42	792	-0.21	2.73219e-10	CGI
chr10	21159494	21159794	Tenm2	0.5	60	0.71	76	-0.21	0.0136798	CGI
chr7	142078469	142078817		0.15	813	0.36	1083	-0.21	2.18984e-10	CGI
chr6	132698045	132698573		0.29	1687	0.5	2583	-0.21	4.78268e-10	CGI
chr7	141768874	141769082		0.03	134	0.24	452	-0.21	1.35327e-09	CGI
chr2	228448680	228448906		0.22	263	0.43	349	-0.21	5.02406e-08	CGI
chr14	99682869	99683114		0.15	183	0.36	250	-0.21	6.66882e-07	CGI
chr5	129126631	129126849		0.73	101	0.94	162	-0.21	5.8385e-06	CGI
chrUn	2368226	2368789		0.37	144	0.58	357	-0.21	2.01483e-05	CGI
chr1	185725046	185727046	Apobr	0.66	65	0.86	75	-0.2	0.00476775	Promoter
chr16	5702361	5704361	Cacna1d	0	113	0.2	248	-0.2	2.51804e-09	Promoter
chr1	96400384	96400677	Ccdc114	0.55	361	0.75	460	-0.2	3.51094e-09	CGI
chr7	13599856	13601856	Cyp4f1	0.07	27	0.27	64	-0.2	0.0491801	Promoter
chr2	55713876	55715876	Dab2	0.49	53	0.69	94	-0.2	0.0213636	Promoter
chr3	117909289	117911289	Ebf4	0.29	124	0.49	297	-0.2	0.000151274	Promoter
chr6	136178652	136179193	Exoc3l4	0.07	544	0.27	1102	-0.2	2.15904e-10	CGI
chr5	165225420	165227420	Fbxo6	0.64	248	0.84	498	-0.2	3.15481e-09	Promoter
chr4	54901331	54903331	Grm8	0.45	56	0.65	103	-0.2	0.0182579	Promoter
chr10	56026064	56026930	Gucy2e	0.31	702	0.51	1039	-0.2	3.38638e-10	CGI
chr1	16667211	16669211	Hbs1l	0.59	60	0.79	120	-0.2	0.00460266	Promoter
chr13	87265145	87267145	Klhdc9	0.22	223	0.42	341	-0.2	8.38529e-07	Promoter
chr7	140720199	140722199	Krt8	0.6	143	0.8	338	-0.2	1.28763e-05	Promoter
chr1	207098324	207100324	LOC689065	0.6	41	0.8	110	-0.2	0.0210531	Promoter
chr14	7962490	7963127	Mapk10	0.55	133	0.75	172	-0.2	0.00025622	CGI
chrUn	25525492	25527492	Mir7b	0.16	39	0.36	74	-0.2	0.0285348	Promoter
chr10	56674586	56675002	Nlgn2	0.47	1411	0.67	1878	-0.2	3.80833e-10	CGI
chr10	45849223	45851223	Nlrp3	0.6	214	0.8	353	-0.2	3.89093e-07	Promoter
chr3	38870678	38872678	Nr4a2	0.53	305	0.73	451	-0.2	2.98742e-08	Promoter
chr2	181636863	181638863	Pbxip1	0.54	68	0.74	146	-0.2	0.00724929	Promoter
chr3	118267363	118269363	Prosapip1	0.63	203	0.83	425	-0.2	6.89842e-08	Promoter
chr5	58917901	58919722	RGD1309821	0.49	1079	0.69	2020	-0.2	3.70537e-10	CGI
chr5	58313304	58315304	Spink4	0.49	48	0.69	125	-0.2	0.0334866	Promoter
chr9	73622467	73624467	Tmbim1	0.53	108	0.73	131	-0.2	0.00117016	Promoter
chr7	116916007	116918007	Triobp	0.74	20	0.94	38	-0.2	0.041406	Promoter
chr1	79866762	79867251	Zfp575	0.54	197	0.74	148	-0.2	0.000123669	CGI
chr1	174116250	174116565		0.24	248	0.44	425	-0.2	2.42267e-07	CGI
chrX	56692270	56692611		0.1	111	0.3	30	-0.2	0.014522	CGI
chr4	158102710	158104710	A2m	0.28	95	0.08	78	0.2	0.000758086	Promoter
chr6	109792075	109794075	Batf	0.29	281	0.09	519	0.2	1.53053e-10	Promoter
chr4	121595149	121597149	Bmp10	0.31	45	0.11	108	0.2	0.00435198	Promoter
chr7	116485309	116487309	C1qtnf6	0.45	39	0.25	78	0.2	0.0358834	Promoter
chr5	60444683	60446683	Ccin	0.95	338	0.75	498	0.2	1.35909e-10	Promoter
chr19	49421180	49421434	Cdh13	0.49	333	0.29	630	0.2	1.60072e-09	CGI
chr5	116765822	116767822	Cyp2j3	0.23	251	0.03	670	0.2	3.37575e-11	Promoter
chr1	261430434	261432434	Gpam	0.46	245	0.26	359	0.2	3.56052e-07	Promoter
chr12	17860165	17860739	Gpc2	0.37	522	0.17	1180	0.2	2.35168e-10	CGI
chr13	68874337	68876337	Hnrnpa3	0.84	51	0.64	81	0.2	0.0164109	Promoter
chr9	19518338	19520338	Il17f	0.83	50	0.63	112	0.2	0.00936264	Promoter
chr13	64768533	64770533	Prg4	0.58	70	0.38	123	0.2	0.00709017	Promoter
chr8	20282375	20284375	S1pr5	0.2	15	0	58	0.2	0.00731558	Promoter
chr7	26412820	26414820	Slc17a8	0.23	552	0.03	819	0.2	2.2814e-10	Promoter
chr8	66422084	66424084	Spesp1	0.66	268	0.46	427	0.2	2.30427e-07	Promoter
chr8	66422877	66423173	Spesp1	0.66	268	0.46	427	0.2	2.30427e-07	CGI
chr10	85858365	85859046	Tbkbp1	0.57	636	0.37	1647	0.2	3.047e-10	CGI
chr2	217824516	217826516	Tmem56	0.29	84	0.09	136	0.2	0.00026288	Promoter
chr19	20738012	20738627	Zfp423	0.35	653	0.15	1209	0.2	2.8593e-10	CGI
chr19	52585358	52586305	Zfpm1	0.25	1891	0.05	3370	0.2	2.90624e-10	CGI
chrX	160442867	160443115		0.48	169	0.28	406	0.2	7.68204e-06	CGI
chrX	18019346	18019567		1	45	0.8	81	0.2	0.000565833	CGI
chr4	57804623	57805114		0.2	10	0	101	0.2	0.00737101	CGI
chr20	4175674	4177424	C4a	0.38	3469	0.17	8270	0.21	6.12623e-10	CGI
chr13	45003813	45005813	Cdk18	0.84	238	0.63	321	0.21	2.69139e-08	Promoter
chr12	20822588	20824588	Cldn15	0.42	304	0.21	597	0.21	2.50648e-10	Promoter
chr6	138159296	138159759	Crip1	0.82	161	0.61	321	0.21	2.6657e-06	CGI
chr1	215415879	215417879	Dtx4	0.67	64	0.46	127	0.21	0.00574526	Promoter
chr8	70817189	70819189	Fbxl22	0.26	126	0.05	226	0.21	1.71873e-08	Promoter
chr4	76832689	76833200	Gimap1	0.58	840	0.37	1807	0.21	3.27421e-10	CGI
chr10	54486060	54488060	Glp2r	0.45	238	0.24	385	0.21	6.00217e-08	Promoter
chr10	50148763	50149039	Hs3st3b1	0.23	527	0.02	1086	0.21	1.66799e-10	CGI
chr1	179500072	179502072	Pdzd9	0.51	166	0.3	323	0.21	7.78133e-06	Promoter
chr10	57369396	57371396	Psmb6	0.21	17	0	23	0.21	0.0260422	Promoter
chr2	182806563	182808563	S100a16	0.42	132	0.21	324	0.21	1.37258e-05	Promoter
chr5	167239441	167241441	Slc2a5	0.79	120	0.58	174	0.21	0.000155238	Promoter
chr14	6765346	6767346	Sparcl1	0.41	391	0.2	832	0.21	2.10667e-10	Promoter
chr2	154512895	154514895	Vom2r47	0.9	35	0.69	62	0.21	0.0127279	Promoter
chrUn	52040585	52040809		0.38	136	0.17	502	0.21	4.62472e-07	CGI
chr1	250134419	250134670		0.33	28	0.12	51	0.21	0.0372151	CGI
chr9	74215339	74215888	Fev	0.24	1693	0.02	2779	0.22	3.67224e-10	CGI
chr16_random	26076	28076	Gdf2	0.29	566	0.07	1174	0.22	1.63028e-10	Promoter
chr11	80108498	80110498	Kng1	0.79	39	0.57	72	0.22	0.0220059	Promoter
chr1	168740252	168742252	Mrvi1	0.24	189	0.02	273	0.22	6.62741e-11	Promoter
chr19	40659181	40659931	Mtss1l	0.91	97	0.69	209	0.22	2.36886e-05	CGI
chr19	20599394	20599745	Zfp423	0.64	271	0.42	469	0.22	1.4048e-08	CGI
chr1	77135401	77136524	Fkrp	0.33	748	0.1	1137	0.23	2.5754e-10	CGI
chr12	33846985	33848985	Gpr81	0.34	95	0.11	269	0.23	2.16351e-06	Promoter
chr18	35193096	35195096	Grxcr2	0.27	263	0.04	627	0.23	1.54454e-10	Promoter
chr1	94320662	94322662	Klk4	0.97	48	0.74	66	0.23	0.00045621	Promoter
chr8	47083055	47085055	Mfrp	0.8	93	0.57	241	0.23	8.63982e-05	Promoter
chr5	29034178	29036178	Slc26a7	0.66	50	0.43	102	0.23	0.00971461	Promoter
chr6	133967934	133968206		0.6	462	0.37	825	0.23	2.61988e-10	CGI
chr16	31661432	31661833		0.24	1658	0.01	2876	0.23	3.57559e-10	CGI
chr3	555326	556267		0.51	149	0.28	240	0.23	5.35771e-06	CGI
chrX	87983073	87983279		0.27	21	0.04	265	0.23	0.000552326	CGI
chr17	84672332	84674332	Bend7	0.55	34	0.31	55	0.24	0.0265406	Promoter
chr10	39079134	39081134	Il4	0.52	102	0.28	214	0.24	5.25193e-05	Promoter
chr3	15205062	15205384	Lhx6	0.3	1030	0.06	1911	0.24	2.79932e-10	CGI
chr12	19827641	19829641	LOC100362783	0.37	413	0.13	781	0.24	1.9562e-10	Promoter
chr10	87541453	87541742	Nr1d1,Thra	0.52	116	0.28	215	0.24	2.47602e-05	CGI
chr1	252647271	252647634	Sh3pxd2a	0.27	556	0.03	1353	0.24	1.43673e-10	CGI
chr16	74426112	74426449	Thsd1	0.32	226	0.08	559	0.24	1.78383e-10	CGI
chr2	190057739	190059739	Tnfaip8l2	0.37	61	0.13	129	0.24	0.000223289	Promoter
chr8	46311644	46313644	Trim29	0.61	186	0.37	253	0.24	1.2015e-06	Promoter
chr10	75870421	75872421	Sept4	0.37	95	0.12	201	0.25	1.61061e-06	Promoter
chr1	207716584	207718584	Cnih2	0.68	66	0.43	230	0.25	0.000428388	Promoter
chr15	21279471	21281471	Gnpnat1	0.29	88	0.04	167	0.25	2.97641e-08	Promoter
chr15	33652574	33654574	Nrl	0.9	42	0.65	104	0.25	0.00189302	Promoter
chr1	209316311	209316868	Nrxn2	0.29	912	0.04	2471	0.25	2.72445e-10	CGI
chr5	157653785	157655785	Pla2g2a	0.29	14	0.04	27	0.25	0.0387364	Promoter
chr16	18673998	18674457	Plvap	0.27	538	0.02	1182	0.25	1.49398e-10	CGI
chr4	112365000	112367000	Reg3a	0.88	34	0.63	99	0.25	0.00503191	Promoter
chr4	112365027	112367027	Reg3a	0.88	34	0.63	99	0.25	0.00503191	Promoter
chrX	159695744	159697744	Srpk3	0.27	19	0.02	40	0.25	0.010925	Promoter
chr20	19160560	19160963		0.5	379	0.25	708	0.25	1.98346e-10	CGI
chr20	13816861	13817335	Adora2a	0.56	913	0.3	1650	0.26	3.80631e-10	CGI
chr10	10469815	10471815	Alg1	0.51	54	0.25	259	0.26	0.000241894	Promoter
chr8	19904696	19906696	Angptl6	0.29	251	0.03	622	0.26	9.23155e-11	Promoter
chr7	118855129	118857129	Grap2	0.87	296	0.61	506	0.26	2.50166e-10	Promoter
chr16	18889130	18891130	Insl3	0.32	344	0.06	949	0.26	1.33881e-10	Promoter
chr16	18890020	18890337	Insl3	0.32	323	0.06	921	0.26	1.96082e-10	CGI
chr5	76272429	76274429	Musk	0.29	55	0.03	147	0.26	2.979e-07	Promoter
chr10	53893387	53895387	Myh1	0.63	60	0.37	154	0.26	0.000696444	Promoter
chr14_random	1128396	1128967		0.27	17	0.01	78	0.26	0.000569596	CGI
chr2	191102942	191104942	Fcgr1a	0.65	90	0.38	78	0.27	0.000620088	Promoter
chr1	56587390	56589390	Fpr1	0.89	56	0.62	52	0.27	0.00131561	Promoter
chr16	18886253	18886663	Jak3	0.33	1055	0.06	2046	0.27	2.6869e-10	CGI
chr17	91625869	91627869	Nebl	0.75	86	0.48	123	0.27	6.19994e-05	Promoter
chrUn_random	5354006	5354236		0.55	515	0.28	1190	0.27	2.33718e-10	CGI
chr12	2854137	2856137	Arhgef18	0.8	20	0.52	41	0.28	0.0496437	Promoter
chr13	57473130	57475130	B3galt2	0.3	46	0.02	45	0.28	0.000352465	Promoter
chr1	85237778	85239778	Clip3	0.35	51	0.07	183	0.28	2.0243e-06	Promoter
chr11	65004288	65004499	Gtf2e1	0.46	423	0.18	794	0.28	2.03253e-10	CGI
chr4	55700844	55702844	Lrrc4	0.99	89	0.71	121	0.28	1.08242e-08	Promoter
chr7	139685179	139687179	Scn8a	0.72	170	0.44	381	0.28	1.4743e-09	Promoter
chrUn	25669000	25670034	Sema6b	0.33	1339	0.05	2745	0.28	3.24286e-10	CGI
chr3	58646669	58648669	Ttc30a1	0.86	81	0.58	195	0.28	2.92382e-06	Promoter
chr3	58646644	58648644	Ttc30b	0.86	81	0.58	195	0.28	2.92382e-06	Promoter
chr12	6582997	6583209		0.55	84	0.27	201	0.28	1.11406e-05	CGI
chrUn	2366436	2366724		0.89	34	0.61	18	0.28	0.0339815	CGI
chr10	107396219	107396495	Sept9	0.37	174	0.08	379	0.29	1.38192e-10	CGI
chr20	13825083	13825396	Adora2a	0.36	233	0.07	368	0.29	1.27916e-10	CGI
chr10	45487247	45489247	Gjc2	0.54	96	0.25	142	0.29	9.9252e-06	Promoter
chr13	44221609	44223609	Ikbke	0.33	48	0.04	79	0.29	1.02682e-05	Promoter
chr9	46649076	46651076	Stat4	0.94	41	0.65	99	0.29	0.00010159	Promoter
chr13	93315053	93315275		0.75	71	0.46	173	0.29	6.33261e-05	CGI
chr5	522219	522540		0.77	35	0.48	141	0.29	0.00231409	CGI
chr20	4168869	4169496	C4a	0.53	211	0.23	516	0.3	1.81949e-10	CGI
chr14	87329611	87331611	Ccm2	0.79	87	0.49	193	0.3	1.86548e-06	Promoter
chr3	71531120	71533120	Olr586	0.93	21	0.63	36	0.3	0.00985239	Promoter
chr13	48517135	48517549		0.35	849	0.05	1373	0.3	2.29318e-10	CGI
chr18	81218338	81218596	Cndp2	0.72	230	0.41	348	0.31	1.25682e-10	CGI
chr14	82974463	82976463	Spon2	0.43	96	0.12	217	0.31	4.32772e-09	Promoter
chr11	44653811	44655811	Tmem45a	0.4	45	0.09	68	0.31	0.000116415	Promoter
chr15	43252214	43254214	RGD1565212	0.97	34	0.65	20	0.32	0.00265424	Promoter
chr3	10977699	10978062		0.61	44	0.29	160	0.32	0.000142661	CGI
chr20	738086	740086	Olr1699	1	28	0.67	53	0.33	0.00034462	Promoter
chr6	128682570	128682797		0.62	231	0.29	383	0.33	1.66021e-10	CGI
chr7	12591256	12591465	Syde1	0.61	48	0.27	65	0.34	0.000926339	CGI
chr14	34951802	34952064	Kit	0.88	16	0.52	106	0.36	0.00716877	CGI
chrX	79134481	79136481	Magebl1	0.9	19	0.53	49	0.37	0.00533423	Promoter
chr10	94854777	94856777	March10	0.89	18	0.52	26	0.37	0.0210314	Promoter
chr14	70736940	70738940	Clrn2	0.51	17	0.12	32	0.39	0.00504333	Promoter
chr15	45555101	45557101	Ephx2	0.61	84	0.22	111	0.39	2.98617e-08	Promoter
chr18	56153354	56155354	RGD1309362	0.68	214	0.29	855	0.39	2.44368e-10	Promoter
chr15	45778287	45780287	Stmn4	0.75	16	0.36	127	0.39	0.0053607	Promoter
chr15	45778356	45780356	Stmn4	0.75	16	0.36	127	0.39	0.0053607	Promoter
chr13	100513194	100513509		0.52	67	0.12	141	0.4	1.38388e-09	CGI
chr6	124093113	124095113	Efcab11	0.6	5	0.14	43	0.46	0.0392944	Promoter
chr16	54433778	54435778	Fgl1	0.54	34	0.07	41	0.47	1.63979e-05	Promoter
chr3_random	643351	645351	Abcb11	0.54	37	0.03	94	0.51	8.84934e-11	Promoter
chr20	1386402	1388402	Olr1738	1	14	0.49	20	0.51	0.00172196	Promoter
chr8	77865808	77867808	Khdc3	0.92	48	0.4	270	0.52	8.65389e-11	Promoter
chr1	80993300	80995300	Axl	0.85	13	0.3	67	0.55	0.00033857	Promoter
chr1	68035410	68037410	Tnnt1	0.79	24	0.24	153	0.55	3.25154e-07	Promoter
